# Supplementary material for: Validity of the Central Sensitization Inventory to Address Human Assumed Central Sensitization: Newly Proposed Clinically Relevant Values and Associations
Source: J Clin Med. 2023 Jul 23;12(14):4849. doi: 10.3390/jcm12144849 (PMC10381378; doi:10.3390/jcm12144849)
Supplement: Supplementary file 1 [file jcm-12-04849-s001.zip]

Archive with 3 entries (3 files):
- CSI V4.0 - Supplement A.pdf
- CSI V4.0 - Supplement C.pdf
- CSI V4.0- Supplement B.pdf
